# Supplementary material for: Serum Neutralizing and Enhancing Effects on African Swine Fever Virus Infectivity in Adherent Pig PBMC
Source: Viruses. 2022 Jun 9;14(6):1249. doi: 10.3390/v14061249 (PMC9229155; doi:10.3390/v14061249)
Supplement: Supplementary file 1 [file viruses-14-01249-s001.zip]

Archive with 1 entries (1 files):
- viruses-1727663-supplementary.pdf
